# Supplementary material for: Geographic variation in malignant cardiac tumors and their outcomes: SEER database analysis
Source: Front Oncol. 2023 Jan 24;13:1071770. doi: 10.3389/fonc.2023.1071770 (PMC9902931; doi:10.3389/fonc.2023.1071770)
Supplement: Supplementary Table 1 — U.S. Census Bureau-designated regions and divisions. [file DataSheet_1.zip]

Archive with 8 entries (8 files):
- Supplementary Tables.docx
- __MACOSX/._Supplementary Tables.docx
- Supplementary Figure 1.tiff
- __MACOSX/._Supplementary Figure 1.tiff
- Supplementary Figure 3.jpg
- __MACOSX/._Supplementary Figure 3.jpg
- Supplementary Figure 2.jpg
- __MACOSX/._Supplementary Figure 2.jpg
